# Supplementary material for: Application of AI in Multilevel Pain Assessment Using Facial Images: Systematic Review and Meta-Analysis
Source: J Med Internet Res. 2024 Apr 12;26:e51250. doi: 10.2196/51250 (PMC11053395; doi:10.2196/51250)
Supplement: Multimedia Appendix 2 [file jmir_v26i1e51250_app2.xls]

## Sheet: Sheet1
	Table S1. summarized performance of studies included in the meta-analysis.
	reference	Model	Year	Trainning Data Size	Test Data size	Validation method	Pain intensity levels	Accuracy	Specificity	Recall	Precision	F1 Score	Method
	Majumder et al. 2015	1	2015	48398	48398	5-fold CV	16	0.99	1	0.75	0.93	0.83	GMM
	Majumder et al. 2015	2	2015	48398	48398	5-fold CV	16	0.95	0.99	0.39	0.84	0.54	SVM
	Rathee et al. 2015	3	2015	2145	2145	LOO CV	16	1	1	0.99	1	1	SVM
	Rathee et al. 2016	4	2016	20851	20851	LOO CV	4	0.94	0.98	0.7	0.84	0.77	SVM
	Semwal et al. 2018	5	2018	6262	2088	Random split	3	0.96	0.97	0.95	0.94	0.95	CNN
	Bargshady et al. 2020	6	2020	10783	10783	10-fold CV	4	0.98	0.99	0.94	0.97	0.95	EDLM
	Barua et al. 2022	7	2022	10852	10852	10-fold CV	4	0.99	0.99	0.96	0.95	0.96	K-NN
	Barua et al. 2022	8	2022	39182	39182	10-fold CV	4	0.99	0.99	0.99	0.98	0.98	K-NN
	GMM: Gaussian Mixture Model
	SVM: Support Vector Machine
	CNN: Convolutional Neural Network
	EDLM: Ensembled Deep Learning Model
	K-NN: K-Nearest Neighbor
